# Supplementary material for: Euphormins A and B, New Pyranocoumarin Derivatives from Euphorbia formosana Hayata, and Their Anti-Inflammatory Activity
Source: Molecules. 2022 Mar 14;27(6):1885. doi: 10.3390/molecules27061885 (PMC8954059; doi:10.3390/molecules27061885)
Supplement: Supplementary file 1 [file molecules-27-01885-s001.zip]

Archive with 1 entries (1 files):
- molecules-1579800-supplementary.pdf
